# Supplementary material for: In Vitro Cytotoxic Potential and In Vivo Antitumor Effects of NOS/PDK-Inhibitor T1084
Source: Int J Mol Sci. 2024 Sep 8;25(17):9711. doi: 10.3390/ijms25179711 (PMC11396549; doi:10.3390/ijms25179711)
Supplement: Supplementary file 1 [file ijms-25-09711-s001.zip]

Archive with 1 entries (1 files):
- ijms-3168811-supplementary.xlsx
