# Supplementary material for: In Vitro Cytotoxic Potential and In Vivo Antitumor Effects of NOS/PDK-Inhibitor T1084
Source: Int J Mol Sci. 2024 Sep 8;25(17):9711. doi: 10.3390/ijms25179711 (PMC11396549; doi:10.3390/ijms25179711)
Supplement: Supplementary file 1 [file ijms-25-09711-s001.zip › ijms-3168811-supplementary.xlsx]

## Sheet: Лист17
0.948113	0.921004	0.926051	0.936114
0.888535	1.00127	0.932279	0.953755
0.908247	0.930097	0.941562	0.932293
0.961157	0.940972	0.919699	0.898172

## Sheet: Лист1
In vitro cytotoxic effect of T1023 and T1084
Table S.1 - Estimates of IC50 values ​​against malignant and normal cell lines
# of experiment	IC50, mM
	A375 cell line		MCF-7 cell line		K562 cell line		HeLa cell Line		OAW42 cell line		PC-3 cell line		MRC-5 cell line
	T1023	T1084	T1023	T1084	T1023	T1084	T1023	T1084	T1023	T1084	T1023	T1084	T1023	T1084
1	0.37	0.36	0.65	0.64	0.73	0.69	0.83	0.5	0.94	0.88	1.37	1.36	0.95	0.94
2	0.46	0.39	0.68	0.65	0.77	0.73	0.79	0.55	0.9	0.91	1.37	1.47	0.96	0.91
3	0.39	0.41	0.72	0.68	0.7	0.69	0.84	0.54	0.87	0.85	1.4	1.43	0.93	0.91
4	0.42	0.4	0.63	0.63	0.77	0.76	0.8	0.58	0.96	0.92	1.35	1.39	0.83	0.95
M ± SD	0,41 ± 0,04	0,39 ± 0,02	0,67 ± 0,04	0,65 ± 0,02	0,74 ± 0,03	0,72 ± 0,03	0,81 ± 0,02	0,54 ± 0,03 a	0,92 ± 0,04	0,89 ± 0,03	1,37 ± 0,02	1,41 ± 0,05	0,92 ± 0,06	0,93 ± 0,02
N	4	4	4	4	4	4	4	4	4	4	4	4	4	4
Notes:	Symbols - significant IC50 value differences:
	a - in T1023-treated cells vs. T1084-treated cells;
Cervical cancer CC-5 in mice (1st experiment)
Table S.2 - Absolute dynamics of CC-5 cervical cancer growth (1st experiment)
Group	# of mice	Tumor volume, mm3
		7th day	9th day	12th day	14th day	16th day	19th day	21th day	23th day
Control	a1	33	62.04	136.95	269.61	416.46	618.75	849.75	1071.84
	a2	51.3	164.673	475.038	840.294	1085.51	1453.33	2071.49	death
	a3	126.7	243.264	598.024	1064.28	1664.84	2426.3	3343.61	4335.67
	a4	84.8	322.24	809.84	1494.18	1949.55	3002.77	3732.05	death
	a5	44.9	104.617	267.155	497.492	688.317	910.123	1206.01	1603.83
	a6	51.3	66.177	135.432	259.065	352.431	389.88	917.757	916.731
	a7	84.8	191.648	430.784	887.008	1292.35	1670.56	2267.55	3018.88
	a8	51.3	87.21	207.765	360.126	499.662	915.705	1141.94	1518.99
	a9	58.6	191.622	547.91	973.346	1279.82	2059.79	2453.58	2861.44
	a10	51.3	119.529	336.528	596.619	866.97	1139.89	1594.4	2230.52
	a11	74.2	108.332	261.926	388.808	720.482	894.11	1343.76	1706.6
	a12	117.8	242.668	570.152	1120.28	1571.45	2413.72	3417.38	4402.19
	a13	74.2	234.472	524.594	1037.32	1528.52	1993.01	2976.16	3597.22
	a14	44.9	131.557	313.851	572.475	884.979	1181.77	1456.56	2100.42
	a15	44.9	142.333	380.752	699.542	928.981	1239.69	1945.52	death
	a16	84.8	194.192	481.664	932.8	1330.51	1875.78	2596.58	3643.01
	a17	95.4	215.604	494.172	1037.95	1482.52	1957.61	2802.85	3826.49
	a18	95.4	167.904	391.14	674.478	968.31	1743.91	2387.86	2831.47
	a19	84.8	209.456	578.336	1029.47	1481.46	2107.28	3326.7	death
	a20	51.3	149.283	353.457	658.179	928.017	1248.13	1639.55	2254.12
	M ± SD	70,3 ± 26,0	161,4 ± 67,1	414,8 ± 170,1	769,7 ± 326,5	1096,1 ± 443,5	1562,1 ± 675,4	2173,6 ± 895,7	2617,0 ± 1118,7
	N	20	20	20	20	20	20	20	16
Na-DCA	b1	117.8	210.862	660.858	1435.98	1869.49	3137.01	4046.43	4959.38
	b2	84.8	85.648	202.672	432.48	640.24	1037.95	1228.75	2162.4
	b3	28.3	52.921	166.687	354.882	464.403	775.137	1105.96	1325.29
	b4	56.6	59.996	183.384	340.166	474.308	744.856	1074.27	1485.75
	b5	44.9	87.106	292.748	598.966	804.608	1247.32	1623.58	2046.54
	b6	44.9	79.473	230.337	490.757	685.623	1090.17	1377.08	1722.81
	b7	44.9	55.227	196.662	380.303	543.739	749.381	1124.3	1234.75
	b8	75.4	76.908	194.532	413.192	583.596	989.248	1112.9	1930.24
	b9	67	122.61	414.06	866.31	1172.5	1848.53	2097.77	2814.67
	b10	126.7	250.866	883.099	1758.6	3173.84	3548.87	death
	b11	84.8	142.464	402.8	902.272	1206.7	1868.14	2554.18	3096.05
	b12	44.9	66.901	203.846	404.549	555.413	786.199	1155.28	1249.12
	b13	38.5	45.43	163.24	310.695	451.99	586.74	959.805	1044.5
	b14	44.9	75.881	239.317	488.512	641.621	905.184	1316.47	1622.69
	b15	74.2	82.362	278.992	570.598	824.362	1092.22	1538.17	1987.08
	b16	56.6	86.598	268.284	589.206	746.554	995.028	1511.22	1722.34
	b17	58.6	93.76	267.216	570.178	819.814	1135.08	1694.13	1784.96
	b18	95.4	105.894	322.452	692.604	974.988	1288.85	1856.48	2535.73
	b19	84.8	94.976	312.064	632.608	906.512	1152.43	1677.34	2262.46
	b20	56.6	132.444	426.198	918.052	1428.02	1615.36	2571.34	death
	M ± SD	66,5 ± 26,3	100,4 ± 57,7	315,5 ± 178,8	657,5 ± 372,4	948,4 ± 634,9	1329,7 ± 772,9	1664,5 ± 743,9	2054,8 ± 910,2
	N	20	20	20	20	20	20	19	18
T1023	c1	75.4	138.736	417.716	968.136	1327.04	2112.71	3457.84	3869.53
	c2	58.6	90.83	254.91	523.884	861.42	1275.72	1731.04	2174.06
	c3	67	75.71	226.46	422.1	685.41	1139.67	1731.95	2158.07
	c4	44.9	63.309	186.784	378.058	484.92	805.057	1252.26	1571.95
	c5	51.3	47.196	132.354	253.935	383.211	457.083	578.664	1112.18
	c6	58.6	83.212	247.878	518.61	647.53	1064.18	1588.06	1908.02
	c7	84.8	92.432	268.816	524.912	762.352	871.744	1602.72	2303.17
	c8	32.1	37.878	112.35	223.416	327.42	515.205	798.327	1011.47
	c9	75.4	128.18	404.144	942.5	1309.7	2059.17	3163.03	death
	c10	67	87.1	276.71	553.42	702.83	993.61	1345.36	1930.94
	c11	84.8	139.92	398.56	928.56	1333.06	2015.7	2829.78	3549.73
	c12	84.8	80.56	221.328	476.576	686.88	848.848	1354.26	2027.57
	c13	130.9	145.299	437.206	819.434	1315.55	2072.15	3187.41	3984.6
	c14	44.9	70.044	200.254	447.204	669.459	959.513	1286.38	1641.09
	c15	32.1	60.99	187.785	411.843	615.999	942.135	1501	death
	c16	117.8	195.548	597.246	1289.91	1845.93	2703.51	3492.77	4456.37
	c17	84.8	86.496	248.464	484.208	758.96	1024.38	1692.61	2398.99
	c18	23.6	42.48	120.36	273.76	372.644	622.804	838.744	956.036
	c19	67	83.75	276.04	568.83	858.27	1219.4	1904.14	2401.28
	c20	95.4	111.618	356.796	768.924	995.976	1698.12	2563.4	3100.5
	M ± SD	69,1 ± 27,6	93,1 ± 39,7	278,6 ± 123,1	588,9 ± 278,0	847,2 ± 396,6	1270,0 ± 623,0	1895,0 ± 901,8	2364,2 ± 1038,7
	N	20	20	20	20	20	20	20	18
T1084	d1	84.8	122.96	295.952	581.728	857.328	1203.31	1742.64	2181.9
	d2	104.7	93.183	218.823	421.941	682.644	951.723	1297.23	1593.53
	d3	95.4	81.09	186.03	358.704	601.974	826.164	1173.42	1427.18
	d4	95.4	92.538	267.12	546.642	742.212	1048.45	1591.27	1991.95
	d5	58.6	53.326	130.678	288.898	411.372	547.324	837.394	965.142
	d6	38.5	55.825	150.15	287.98	411.18	548.24	818.125	997.15
	d7	58.6	55.67	138.296	242.604	411.372	540.878	839.738	915.332
	d8	74.2	76.426	193.662	422.94	580.986	856.268	1255.46	1551.52
	d9	74.2	46.746	97.944	155.82	257.474	524.594	528.304	895.594
	d10	28.3	36.224	95.654	187.629	259.511	396.766	543.077	697.312
	d11	95.4	121.158	319.59	616.284	873.864	1334.65	1757.27	2346.84
	d12	58.6	105.48	241.432	482.278	705.544	1026.67	1277.48	1624.39
	d13	38.5	43.505	112.42	229.845	308	495.88	673.365	885.115
	d14	44.9	52.982	142.333	272.543	374.466	588.19	801.465	1056.95
	d15	50.3	48.791	125.247	249.488	357.633	516.078	832.465	873.711
	d16	67	68.34	172.19	333.66	489.1	714.22	1116.89	1168.48
	d17	38.5	31.185	62.755	89.32	178.255	290.675	374.605	528.99
	d18	95.4	129.744	326.268	639.18	912.024	1346.09	1898.46	2457.5
	d19	44.9	37.716	83.514	150.864	262.665	365.935	452.143	640.274
	d20	75.4	78.416	219.414	433.55	601.692	969.644	1293.11	1658.05
	M ± SD	65,1 ± 23,5	71,6 ± 30,6	170,0 ± 79,5	349,6 ± 162,8	514,0 ± 226,7	754,6 ± 322,8	1055,2 ± 456,1	1322,8 ± 581,3
	N	20	20	20	20	20	20	20	20
Table S.3 - Relative dynamics of CC-5 cervical cancer growth (1st experiment)
Group	# of mice	Relative tumor volume, relat. units
		7th day	9th day	12th day	14th day	16th day	19th day	21th day	23th day
Control	a1	1	1.88	4.15	8.17	12.62	18.75	25.75	32.48
	a2	1	3.21	9.26	16.38	21.16	28.33	40.38	death
	a3	1	1.92	4.72	8.4	13.14	19.15	26.39	34.22
	a4	1	3.8	9.55	17.62	22.99	35.41	44.01	death
	a5	1	2.33	5.95	11.08	15.33	20.27	26.86	35.72
	a6	1	1.29	2.64	5.05	6.87	7.6	17.89	17.87
	a7	1	2.26	5.08	10.46	15.24	19.7	26.74	35.6
	a8	1	1.7	4.05	7.02	9.74	17.85	22.26	29.61
	a9	1	3.27	9.35	16.61	21.84	35.15	41.87	48.83
	a10	1	2.33	6.56	11.63	16.9	22.22	31.08	43.48
	a11	1	1.46	3.53	5.24	9.71	12.05	18.11	23
	a12	1	2.06	4.84	9.51	13.34	20.49	29.01	37.37
	a13	1	3.16	7.07	13.98	20.6	26.86	40.11	48.48
	a14	1	2.93	6.99	12.75	19.71	26.32	32.44	46.78
	a15	1	3.17	8.48	15.58	20.69	27.61	43.33	death
	a16	1	2.29	5.68	11	15.69	22.12	30.62	42.96
	a17	1	2.26	5.18	10.88	15.54	20.52	29.38	40.11
	a18	1	1.76	4.1	7.07	10.15	18.28	25.03	29.68
	a19	1	2.47	6.82	12.14	17.47	24.85	39.23	death
	a20	1	2.91	6.89	12.83	18.09	24.33	31.96	43.94
	M ± SD	1	2,42 ± 0,69	6,04 ± 2,07	11,17 ± 3,68	15,84 ± 5,52	22,40 ± 6,67	31,12 ± 8,05	36,88 ± 8,97
	N	20	20	20	20	20	20	20	16
Na-DCA	b1	1	1.79	5.61	12.19	15.87	26.63	34.35	42.1
	b2	1	1.01	2.39	5.1	7.55	12.24	14.49	25.5
	b3	1	1.87	5.89	12.54	16.41	27.39	39.08	46.83
	b4	1	1.06	3.24	6.01	8.38	13.16	18.98	26.25
	b5	1	1.94	6.52	13.34	17.92	27.78	36.16	45.58
	b6	1	1.77	5.13	10.93	15.27	24.28	30.67	38.37
	b7	1	1.23	4.38	8.47	12.11	16.69	25.04	27.5
	b8	1	1.02	2.58	5.48	7.74	13.12	14.76	25.6
	b9	1	1.83	6.18	12.93	17.5	27.59	31.31	42.01
	b10	1	1.98	6.97	13.88	25.05	28.01	death
	b11	1	1.68	4.75	10.64	14.23	22.03	30.12	36.51
	b12	1	1.49	4.54	9.01	12.37	17.51	25.73	27.82
	b13	1	1.18	4.24	8.07	11.74	15.24	24.93	27.13
	b14	1	1.69	5.33	10.88	14.29	20.16	29.32	36.14
	b15	1	1.11	3.76	7.69	11.11	14.72	20.73	26.78
	b16	1	1.53	4.74	10.41	13.19	17.58	26.7	30.43
	b17	1	1.6	4.56	9.73	13.99	19.37	28.91	30.46
	b18	1	1.11	3.38	7.26	10.22	13.51	19.46	26.58
	b19	1	1.12	3.68	7.46	10.69	13.59	19.78	26.68
	b20	1	2.34	7.53	16.22	25.23	28.54	45.43	death
	M ± SD	1	1,52 ± 0,39 a	4,77 ± 1,42	9,91 ± 3,03	14,04 ± 4,80	19,96 ± 6,04	27,16 ± 8,17	32,68 ± 7,42
	N	20	20	20	20	20	20	19	18
T1023	c1	1	1.84	5.54	12.84	17.6	28.02	45.86	51.32
	c2	1	1.55	4.35	8.94	14.7	21.77	29.54	37.1
	c3	1	1.13	3.38	6.3	10.23	17.01	25.85	32.21
	c4	1	1.41	4.16	8.42	10.8	17.93	27.89	35.01
	c5	1	0.92	2.58	4.95	7.47	8.91	11.28	21.68
	c6	1	1.42	4.23	8.85	11.05	18.16	27.1	32.56
	c7	1	1.09	3.17	6.19	8.99	10.28	18.9	27.16
	c8	1	1.18	3.5	6.96	10.2	16.05	24.87	31.51
	c9	1	1.7	5.36	12.5	17.37	27.31	41.95	death
	c10	1	1.3	4.13	8.26	10.49	14.83	20.08	28.82
	c11	1	1.65	4.7	10.95	15.72	23.77	33.37	41.86
	c12	1	0.95	2.61	5.62	8.1	10.01	15.97	23.91
	c13	1	1.11	3.34	6.26	10.05	15.83	24.35	30.44
	c14	1	1.56	4.46	9.96	14.91	21.37	28.65	36.55
	c15	1	1.9	5.85	12.83	19.19	29.35	46.76	death
	c16	1	1.66	5.07	10.95	15.67	22.95	29.65	37.83
	c17	1	1.02	2.93	5.71	8.95	12.08	19.96	28.29
	c18	1	1.8	5.1	11.6	15.79	26.39	35.54	40.51
	c19	1	1.25	4.12	8.49	12.81	18.2	28.42	35.84
	c20	1	1.17	3.74	8.06	10.44	17.8	26.87	32.5
	M ± SD	1	1,38 ± 0,31 b	4,12 ± 0,96	8,73 ± 2,54	12,52 ± 3,57	18,90 ± 6,14	28,14 ± 9,24	33,62 ± 6,93
	N	20	20	20	20	20	20	20	18
T1084	d1	1	1.45	3.49	6.86	10.11	14.19	20.55	25.73
	d2	1	0.89	2.09	4.03	6.52	9.09	12.39	15.22
	d3	1	0.85	1.95	3.76	6.31	8.66	12.3	14.96
	d4	1	0.97	2.8	5.73	7.78	10.99	16.68	20.88
	d5	1	0.91	2.23	4.93	7.02	9.34	14.29	16.47
	d6	1	1.45	3.9	7.48	10.68	14.24	21.25	25.9
	d7	1	0.95	2.36	4.14	7.02	9.23	14.33	15.62
	d8	1	1.03	2.61	5.7	7.83	11.54	16.92	20.91
	d9	1	0.63	1.32	2.1	3.47	7.07	7.12	12.07
	d10	1	1.28	3.38	6.63	9.17	14.02	19.19	24.64
	d11	1	1.27	3.35	6.46	9.16	13.99	18.42	24.6
	d12	1	1.8	4.12	8.23	12.04	17.52	21.8	27.72
	d13	1	1.13	2.92	5.97	8	12.88	17.49	22.99
	d14	1	1.18	3.17	6.07	8.34	13.1	17.85	23.54
	d15	1	0.97	2.49	4.96	7.11	10.26	16.55	17.37
	d16	1	1.02	2.57	4.98	7.3	10.66	16.67	17.44
	d17	1	0.81	1.63	2.32	4.63	7.55	9.73	13.74
	d18	1	1.36	3.42	6.7	9.56	14.11	19.9	25.76
	d19	1	0.84	1.86	3.36	5.85	8.15	10.07	14.26
	d20	1	1.04	2.91	5.75	7.98	12.86	17.15	21.99
	M ± SD	1	1,09 ± 0,28 g	2,73 ± 0,76 g	5,31 ± 1,64 g	7,79 ± 2,02 gd	11,48 ± 2,81 gde	16,03 ± 4,04 gde	20,09 ± 4,91 gde
	N	20	20	20	20	20	20	20	20
Notes:	Symbols - significant relative tumor volume differences:
	a - in control mice vs. T1023-treated mice;
	b - in control mice vs. T1023-treated mice;
	g - in control mice vs. T1084-treated mice;
	d - in Na-DCA-treated mice vs. T1084-treated mice;
	e - in T1023-treated mice vs. T1084-treated mice;
Table S.4 - Tumor growth inhibition in treated mice (1st experiment)
Group	# of mice	Tumor growth inhibition, %
		7th day	9th day	12th day	14th day	16th day	19th day	21th day	23th day
Na-DCA	b1	0	26.6628	6.1603	0	0	0	0	0
	b2	0	59.5174	51.8658	38.2079	31.698	27.526	39.4141	21.2457
	b3	0	23.2931	2.18591	0	0	0	0	0
	b4	0	57.4114	39.8007	32.4798	28.5286	25.0317	28.7744	19.8459
	b5	0	20.3446	0	0	0	0	0	0
	b6	0	27.5052	12.9735	1.51069	2.21859	0	1.07344	0
	b7	0	50.2508	23.6192	16.9953	14.2853	15.4615	14.4145	17.5128
	b8	0	59.0962	49.1689	35.8159	30.9724	25.1402	38.7743	21.0591
	b9	0	24.978	0	0	0	0	0	0
	b10	0	18.6598	0	0	0	0	death
	b11	0	31.2962	18.3673	3.33611	6.18991	0.984135	2.37674	0.696183
	b12	0	39.2992	21.3481	13.5962	13.2924	13.2384	12.7794	16.9156
	b13	0	52.3568	25.6064	19.5131	15.6981	19.3926	14.6751	18.2034
	b14	0	30.8749	10.1347	1.82542	5.96079	6.05392	4.27244	1.38677
	b15	0	55.3053	32.4196	21.905	18.1039	20.8024	24.6276	18.8567
	b16	0	37.6144	18.5093	4.78385	10.1612	13.0486	10.4809	12.0442
	b17	0	34.6659	21.0643	9.06414	7.10636	8.1957	5.24399	11.9882
	b18	0	55.3053	37.8135	24.6116	21.5024	24.0828	27.637	19.23
	b19	0	54.8841	33.5552	23.3527	19.7077	23.8659	26.8787	19.0433
	b20	0	3.49607	0	0	0	0	0	death
	M ± SD	0	38,1 ± 16,4	20,2 ± 16,6	12,3 ± 13,3	11,2 ± 10,9	11,1 ± 10,7	13,2 ± 13,7	11,0 ± 9,1
	N	20	20	20	20	20	20	19	18
T1023	c1	0	24.0611	8.35401	0	0	0	0	0
	c2	0	36.0297	28.0397	18.3072	6.54233	2.16505	2.91748	0
	c3	0	53.3636	44.086	39.9802	32.1727	18.707	9.71819	9.02089
	c4	0	41.8077	31.1828	22.5761	28.9044	15.5098	5.95845	3.61569
	c5	0	62.0305	57.3201	51.063	47.9981	46.856	36.5708	29.3483
	c6	0	41.395	30.0248	19.046	27.4709	14.7105	7.41443	8.34524
	c7	0	55.0144	47.56	40.8833	39.2826	42.095	22.5271	18.7696
	c8	0	51.3	42.1009	34.562	32.3447	22.0432	11.5243	10.3722
	c9	0	29.839	11.3317	0	0	0	0	death
	c10	0	46.3475	31.6791	23.8896	30.6819	26.2829	20.3524	15.565
	c11	0	31.9026	22.2498	1.80609	0.693796	0	0	0
	c12	0	60.7924	56.8238	45.5627	44.3858	43.0333	27.9271	25.0435
	c13	0	54.189	44.7477	40.3086	33.2048	22.8077	12.4827	12.4378
	c14	0	35.617	26.22	9.93348	5.33822	3.55512	4.55776	0.642833
	c15	0	21.5848	3.22581	0	0	0	0	death
	c16	0	31.4899	16.129	1.80609	0.980489	0	2.71475	0
	c17	0	57.9034	51.5302	44.8238	39.512	35.8397	20.5735	16.5882
	c18	0	25.7119	15.6328	0	0.292427	0	0	0
	c19	0	48.4111	31.8445	22.0014	17.3793	14.5715	4.98166	2.01344
	c20	0	51.7128	38.1307	25.5315	30.9686	15.9616	7.83832	8.46107
	M ± SD	0	43,0 ± 12,8	31,9 ± 15,9	22,1 ± 17,8	20,9 ± 17,3	16,2 ± 16,0	9,9 ± 10,5	8,9 ± 9,2
	N	20	20	20	20	20	20	20	18
T1084	d1	0	39.426	42.2663	39.3225	36.1783	36.632	34.2163	30.6834
	d2	0	62.1172	65.426	65.1421	58.841	59.407	60.6236	59.5978
	d3	0	63.738	67.7419	67.6055	60.1667	61.3272	60.9148	60.3131
	d4	0	58.8756	53.6807	49.6321	50.8869	50.9222	46.7403	44.0264
	d5	0	61.3068	63.11	56.9309	55.6846	58.2905	54.4748	56.1589
	d6	0	39.426	35.4839	33.6659	32.58	36.4087	31.9509	30.2157
	d7	0	59.686	60.9595	64.1385	55.6846	58.7818	54.3454	58.4973
	d8	0	56.4444	56.8238	49.9058	50.5713	48.466	45.9636	43.9438
	d9	0	72.6524	78.1638	82.7506	78.0948	68.4276	77.6783	68.2638
	d10	0	46.3144	44.086	41.4209	42.1122	37.3911	38.6175	33.6821
	d11	0	46.7196	44.5823	42.9719	42.1754	37.5251	41.1093	33.7922
	d12	0	25.244	31.8445	26.8232	23.9947	21.7613	30.171	25.2086
	d13	0	52.3924	51.6956	47.4424	49.4981	42.482	44.119	38.2215
	d14	0	50.3664	47.56	46.5301	47.3518	41.4996	42.954	36.7084
	d15	0	58.8756	58.8089	56.6572	55.1165	54.1821	47.161	53.6828
	d16	0	56.8496	57.4855	56.4747	53.9171	52.3958	46.7727	53.4903
	d17	0	65.3588	73.0356	80.7434	70.772	66.2841	69.2319	63.6694
	d18	0	43.0728	43.4243	40.7822	39.6503	36.9892	36.3198	30.6008
	d19	0	64.1432	69.2308	71.2549	63.0705	63.6047	68.1315	62.2389
	d20	0	56.0392	51.861	49.4496	49.6244	42.5713	45.2193	40.9726
	M ± SD	0	54,0 ± 11,2	54,9 ± 12,5 a	53,5 ± 14,9 ab	50,8 ± 12,7 ab	48,8 ± 12,5 ab	48,8 ± 13,0 ab	46,2 ± 13,5 ab
	N	20	20	20	20	20	20	20	20
Notes:	Symbols - significant tumor growth inhibition differences:
	a - in Na-DCA-treated mice vs. T1084-treated mice;
	b - in T1023-treated mice vs. T1084-treated mice;
Cervical cancer CC-5 in mice (2nd experiment)
Table S.5 - Absolute dynamics of CC-5 cervical cancer growth (2nd experiment)
Group	# of mice	Tumor volume, mm3
		8th day	11th day	14th day	16th day	18th day	21th day	24th day
Control	a1	38.5	148.61	299.915	455.07	704.935	1280.9	1764.07
	a2	58.6	234.4	472.902	692.652	1154.42	2001.78	2737.79
	a3	74.2	311.64	686.35	1015.8	1745.18	3336.03	death
	a4	67	326.29	720.92	1019.07	1642.17	2617.69	3431.74
	a5	51.3	189.297	383.211	599.697	911.601	1552.85	2313.63
	a6	58.6	239.674	545.566	811.024	1326.7	2223.87	3006.18
	a7	58.6	314.682	684.448	986.238	1501.33	2374.47	3309.73
	a8	84.8	232.65	516.906	721.638	1297.76	2193.68	2823.1
	a9	58.6	170.526	400.238	502.202	959.282	1563.45	2001.78
	a10	74.2	183.274	447.426	588.406	689.318	1406.09	2017.5
	a11	74.2	242.634	512.722	685.608	1222.07	1932.91	2520.57
	a12	104.7	456.492	1081.55	1551.65	2534.79	4074.92	death
	a13	74.2	276.766	543.144	707.868	1270.3	2237.13	3244.02
	a14	51.3	256.5	547.371	842.859	1519.51	2493.69	death
	a15	74.2	263.41	532.014	831.782	1317.79	2306.88	2727.59
	a16	84.8	205.216	492.688	624.128	703.84	1553.54	2252.29
	a17	117.8	499.472	1101.43	1755.22	1335.85	2803.64	3604.68
	a18	95.4	219.42	371.106	594.342	785.142	1504.46	2432.7
	a19	74.2	302.736	600.278	908.95	1481.77	2643	3635.8
	a20	58.6	201.584	401.41	600.65	1010.85	1720.5	2269.58
	M ± SD	71,7 ± 19,1	253,7 ± 88,7	567,1 ± 210,1	824,7 ± 328,8	1255,7 ± 438,4	2191,1 ± 696,3	2711,3 ± 584,9
	N	20	20	20	20	20	20	17
T1084	b1	95.4	207.972	336.762	540.918	751.752	1348.96	2123.6
	b2	84.8	206.064	377.36	607.168	792.032	1543.36	2094.56
	b3	58.6	142.398	242.604	372.11	482.278	1003.82	1409.92
	b4	74.2	151.368	260.442	412.552	509.754	1029.9	1565.62
	b5	58.6	113.684	176.386	302.962	393.206	721.952	1073.55
	b6	84.8	177.232	305.28	469.792	576.64	1069.33	1576.43
	b7	58.6	161.736	328.746	433.054	656.906	1290.37	1982.44
	b8	74.2	70.49	163.982	228.536	241.15	626.248	750.904
	b9	84.8	83.104	196.736	307.824	453.68	799.664	1035.41
	b10	104.7	266.985	569.568	770.592	1066.89	2060.5	2713.82
	b11	58.6	138.882	237.916	359.804	465.87	873.14	1328.46
	b12	58.6	131.85	227.954	383.83	495.17	1060.66	1421.05
	b13	51.3	131.841	250.344	373.464	511.974	976.752	1248.64
	b14	51.3	137.997	299.079	387.315	517.104	980.856	1284.55
	b15	74.2	147.658	218.89	339.094	494.914	859.978	957.922
	b16	74.2	192.178	411.068	547.596	784.294	1609.4	2163.67
	b17	58.6	148.844	267.802	423.678	550.84	1106.37	1453.87
	b18	95.4	102.078	242.316	357.75	593.388	907.254	1166.74
	b19	84.8	138.224	221.328	425.696	568.16	1036.26	1506.05
	b20	58.6	90.244	152.36	230.298	367.422	610.026	891.306
	M ± SD	72,2 ± 16,1	147,0 ± 46,9	274,3 ± 97,3	413,7 ± 127,9	563,7 ± 180,1	1075,7 ± 352,3	1487,4 ± 501,9
	N	20	20	20	20	20	20	20
Table S.6 - Relative dynamics of CC-5 cervical cancer growth (2nd experiment)
Group	# of mice	Relative tumor volume, relat. units
		8th day	11th day	14th day	16th day	18th day	21th day	24th day
Control	a1	1	3.86	7.79	11.82	18.31	33.27	45.82
	a2	1	4	8.07	11.82	19.7	34.16	46.72
	a3	1	4.2	9.25	13.69	23.52	44.96	death
	a4	1	4.87	10.76	15.21	24.51	39.07	51.22
	a5	1	3.69	7.47	11.69	17.77	30.27	45.1
	a6	1	4.09	9.31	13.84	22.64	37.95	51.3
	a7	1	5.37	11.68	16.83	25.62	40.52	56.48
	a8	1	2.75	6.11	8.53	15.34	25.93	33.37
	a9	1	2.91	6.83	8.57	16.37	26.68	34.16
	a10	1	2.47	6.03	7.93	9.29	18.95	27.19
	a11	1	3.27	6.91	9.24	16.47	26.05	33.97
	a12	1	4.36	10.33	14.82	24.21	38.92	death
	a13	1	3.73	7.32	9.54	17.12	30.15	43.72
	a14	1	5	10.67	16.43	29.62	48.61	death
	a15	1	3.55	7.17	11.21	17.76	31.09	36.76
	a16	1	2.42	5.81	7.36	8.3	18.32	26.56
	a17	1	4.24	9.35	14.9	11.34	23.8	30.6
	a18	1	2.3	3.89	6.23	8.23	15.77	25.5
	a19	1	4.08	8.09	12.25	19.97	35.62	49
	a20	1	3.44	6.85	10.25	17.25	29.36	38.73
	M ± SD	1	3,73 ± 0,86	7,98 ± 1,96	11,61 ± 3,12	18,17 ± 5,85	31,47 ± 8,76	39,78 ± 9,66
	N	20	20	20	20	20	20	17
T1084	b1	1	2.18	3.53	5.67	7.88	14.14	22.26
	b2	1	2.43	4.45	7.16	9.34	18.2	24.7
	b3	1	2.43	4.14	6.35	8.23	17.13	24.06
	b4	1	2.04	3.51	5.56	6.87	13.88	21.1
	b5	1	1.94	3.01	5.17	6.71	12.32	18.32
	b6	1	2.09	3.6	5.54	6.8	12.61	18.59
	b7	1	2.76	5.61	7.39	11.21	22.02	33.83
	b8	1	0.95	2.21	3.08	3.25	8.44	10.12
	b9	1	0.98	2.32	3.63	5.35	9.43	12.21
	b10	1	2.55	5.44	7.36	10.19	19.68	25.92
	b11	1	2.37	4.06	6.14	7.95	14.9	22.67
	b12	1	2.25	3.89	6.55	8.45	18.1	24.25
	b13	1	2.57	4.88	7.28	9.98	19.04	24.34
	b14	1	2.69	5.83	7.55	10.08	19.12	25.04
	b15	1	1.99	2.95	4.57	6.67	11.59	12.91
	b16	1	2.59	5.54	7.38	10.57	21.69	29.16
	b17	1	2.54	4.57	7.23	9.4	18.88	24.81
	b18	1	1.07	2.54	3.75	6.22	9.51	12.23
	b19	1	1.63	2.61	5.02	6.7	12.22	17.76
	b20	1	1.54	2.6	3.93	6.27	10.41	15.21
	M ± SD	1	2,08 ± 0,57 a	3,86 ± 1,17 a	5,82 ± 1,45 a	7,91 ± 2,02 a	15,17 ± 4,28 a	20,96 ± 6,20 a
	N	20	20	20	20	20	20	20
Notes:	Symbols - significant tumor growth inhibition differences:
	a - in control mice vs. T1084-treated mice;
Table S.7 - Tumor growth inhibition in treated mice (2nd experiment)
Group	# of mice	Tumor growth inhibition, %
		8th day	11th day	14th day	16th day	18th day	21th day	24th day
T1084	b1	0	41.555	55.7921	51.1544	56.6246	55.0726	44.0366
	b2	0	34.8525	44.2705	38.3184	48.5881	42.1727	37.9023
	b3	0	34.8525	48.1528	45.2963	54.6981	45.5724	39.5113
	b4	0	45.3083	56.0426	52.102	62.1842	55.8987	46.9529
	b5	0	47.9893	62.3043	55.4618	63.0649	60.8553	53.9421
	b6	0	43.9678	54.9155	52.2743	62.5695	59.9339	53.2633
	b7	0	26.0054	29.7433	36.337	38.2947	30.0353	14.9487
	b8	0	74.5308	72.3231	73.4666	82.1104	73.1834	74.5575
	b9	0	73.7265	70.9455	68.7285	70.551	70.0378	69.3031
	b10	0	31.6354	31.8723	36.5955	43.9093	37.4702	34.8351
	b11	0	36.4611	49.1547	47.1054	56.2393	52.6578	43.0058
	b12	0	39.6783	51.2837	43.5734	53.4871	42.4904	39.0336
	b13	0	31.0992	38.8854	37.2846	45.0652	39.5037	38.8073
	b14	0	27.882	26.9881	34.9586	44.5148	39.2495	37.0475
	b15	0	46.6488	63.0557	60.6306	63.2851	63.1748	67.5432
	b16	0	30.563	30.6199	36.4232	41.8176	31.0838	26.6895
	b17	0	31.9035	42.7677	37.7154	48.2578	40.0121	37.6257
	b18	0	71.3137	68.1904	67.6947	65.7621	69.7836	69.2528
	b19	0	56.3003	67.3137	56.754	63.1199	61.1731	55.35
	b20	0	58.7131	67.4389	66.144	65.4869	66.924	61.7609
	M ± SD	0	44,2 ± 15,3	51,6 ± 14,7	49,9 ± 12,5	56,5 ± 11,1	51,8 ± 13,6	47,2 ± 15,6
	N	20	20	20	20	20	20	20
Melanoma B-16 in mice
Table S.8 - Absolute dynamics of B-16 melanoma growth
Group	# of mice	Tumor volume, mm3						Tumor weight, g
		8th day	10th day	13th day	15th day	17th day	21th day
Control	a1	61.3	117.3	253.4	451.293	897.8	1546.56	5.134
	a2	77	137.8	263.9	398.114	567.4	815.51	3.093
	a3	89.8	183.3	384.8	487.504	643.1	1009.92	3.801
	a4	83.4	137.8	309.7	457.086	567.4	850.535	2.977
	a5	89.8	263.9	502.7	702.08	981.4	1335.7	3.783
	a6	89.8	183.3	282.7	398.114	536.2	815.51	3.165
	a7	117.3	196.3	253.4	451.293	763.4	1113.47	4.536
	a8	148.4	221.7	282.7	587.032	850.6	1405.95	5.327
	a9	89.8	263.9	471.2	745.947	1096.8	1476.3	4.695
	a10	108.9	263.9	441.8	702.08	1140.4	1886.55	6.795
	a11	89.8	183.3	282.7	424.703	643.1	1054.89	2.891
	a12	89.8	263.9	536.2	920.897	1432.6	2066.14	6.387
	a13	89.8	263.9	536.2	910.655	1332.7	death
	a14	83.4	205.9	636.2	1073.09	1512.8	death
	a15	89.8	263.9	death
	a16	61.3	245	384.8	morphological studies
	a17	83.4	183.3	263.9	morphological studies
	a18	83.4	183.3	221.7	morphological studies
	a19	83.4	263.9	605.3	morphological studies
	a20	77	183.3	471.2	morphological studies
	a21	83.4	263.9	536.2	morphological studies
	a22	83.4	170.2	263.9	morphological studies
	M ± SD	88,8 ± 18,0	211,0 ± 48,6	389,7 ± 133,1	622,1 ± 223,3	926,1 ± 333,6	1281,4 ± 413,6	4,397 ± 1,340
	N	22	22	21	14	14	12	12
Na-DCA	b1	83.4	221.7	309.7	453.773	559.002	851.372	2.899
	b2	148.4	331.8	536.2	776.59	1123.52	1745.93	5.697
	b3	83.4	263.9	502.7	914.222	1411.4	2294.38	7.683
	b4	83.4	183.3	221.7	340.792	435.261	576.592	1.861
	b5	61.3	137.8	263.9	340.792	435.261	615.106	2.467
	b6	83.4	221.7	384.8	453.773	626.784	851.372	3.484
	b7	117.3	263.9	384.8	776.59	1123.52	1532.43	4.994
	b8	83.4	221.7	331.8	483.97	710.329	1055.93	3.379
	b9	61.3	170.2	263.9	453.773	710.329	1114.57	4.186
	b10	83.4	221.7	384.8	696.99	928.551	1609.05	5.49
	b11	117.3	221.7	309.7	516.323	668.557	904.52	3.505
	b12	117.3	221.7	331.8	483.97	633.582	957.769	3.784
	b13	83.4	221.7	331.8	483.97	633.582	864.38	3.242
	b14	61.3	89.8	148.4	290.361	404.425	578.929	2.121
	b15	61.3	83.4	148.4	423.473	796.239	death
	b16	83.4	183.3	221.7	morphological studies
	b17	61.3	137.8	183.3	morphological studies
	b18	89.8	331.8	678.6	morphological studies
	b19	108.9	263.9	384.8	morphological studies
	b20	77	221.7	331.8	morphological studies
	b21	61.3	183.3	263.9	morphological studies
	b22	83.4	221.7	384.8	morphological studies
	M ± SD	86,1 ± 23,1	210,0 ± 63,3	332,0 ± 125,0	526,0 ± 181,5	746,7 ± 287,4	1110,9 ± 504,5	3,914 ± 1,588
	N	22	22	22	15	15	14	14
T1023	c1	89.7971	148.44	237.583	325.393	588.15	942.477	3.24
	c2	117.286	221.744	359.188	492.903	734.679	1077.04	3.219
	c3	61.261	148.44	196.349	248.505	343.936	500.691	2.638
	c4	65.9734	148.44	221.744	325.393	429.284	605.28	2.068
	c5	89.7971	183.259	282.743	377.379	488.429	708.821	2.044
	c6	83.383	108.908	170.169	258.774	349.023	567.45	1.969
	c7	89.7971	221.744	263.894	377.379	488.429	678.583	2.642
	c8	83.383	221.744	384.845	593.537	780.596	1096.81	4.356
	c9	83.383	170.169	359.188	623.83	953.582	1554.43	5.426
	c10	83.383	137.837	221.744	217.442	400.665	636.172	2.723
	c11	117.286	221.744	331.83	462.096	700.591	994.837	3.513
	c12	117.286	183.259	309.708	462.096	588.15	756.076	2.889
	c13	89.7971	221.744	331.83	525.763	780.596	1203.75	3.584
	c14	61.261	108.908	221.744	325.393	429.284	636.172	2.919
	c15	56.5486	108.908	137.837	217.442	322.44	536.165	2.666
	c16	65.9734	183.259	196.349	morphological studies
	c17	117.286	263.894	331.83	morphological studies
	c18	83.383	183.259	309.7	morphological studies
	c19	89.8	170.169	359.188	morphological studies
	c20	83.383	148.4	221.744	morphological studies
	c21	117.286	221.744	331.83	morphological studies
	c22	108.9	183.259	309.708	morphological studies
	M ± SD	88,9 ± 19,8	177,7 ± 42,8	276,9 ± 70,7	388,9 ± 132,3	558,5 ± 193,0	833,0 ± 301,1	3,060 ± 0,914 a
	N	22	22	22	15	15	15	15
T1084	d1	89.7971	117.286	117.286	196.349	384.845	643.11	2.731
	d2	83.383	137.837	221.744	282.743	384.845	605.28	2.954
	d3	83.383	83.383	108.908	170.169	245.044	287.586	1.533
	d4	89.7971	117.286	196.349	282.743	384.845	502.654	2.476
	d5	83.383	148.44	183.259	196.349	282.743	384.845	2.197
	d6	76.969	127.234	157.079	190.066	265.464	353.429	1.252
	d7	83.383	108.908	170.169	263.894	359.188	502.654	1.883
	d8	89.7971	148.44	221.744	331.83	441.786	567.45	1.849
	d9	89.7971	117.286	183.259	263.894	282.743	384.845	1.751
	d10	117.286	183.259	263.894	384.845	567.45	890.117	3.051
	d11	89.7971	148.44	221.744	263.894	309.708	469.144	1.934
	d12	61.261	108.908	170.169	263.894	384.845	536.165	1.605
	d13	148.44	263.894	441.786	678.583	890.117	1203.75	5.019
	d14	89.7971	183.259	221.744	282.743	331.83	471.238	2.196
	d15	83.383	183.259	309.708	441.786	605.28	803.331	2.624
	d16	65.9734	148.44	237.583	morphological studies
	d17	83.383	170.2	221.744	morphological studies
	d18	83.383	183.259	263.894	morphological studies
	d19	83.383	183.259	237.583	morphological studies
	d20	89.7971	148.44	221.744	morphological studies
	d21	77	117.286	183.259	morphological studies
	d22	108.9	170.2	263.894	morphological studies
	M ± SD	88,7 ± 17,7	149,9 ± 39,1	219,0 ± 69,0	299,6 ± 127,7	408,1 ± 166,2	573,7 ± 237,6	2,337 ± 0,914 bgd
	N	22	22	22	15	15	15	15
Notes:	Symbols - significant tumor weigth differences:
	a - in control mice vs. T1023-treated mice;
	b - in control mice vs. T1084-treated mice;
	g - in Na-DCA-treated mice vs. T1084-treated mice;
	d - in T1023-treated mice vs. T1084-treated mice;
Table S.9 - Relative dynamics of B-16 melanoma growth
Group	# of mice	Relative tumor volume, relat. units
		8th day	10th day	13th day	15th day	17th day	21th day
Control	a1	1	1.91354	4.13377	7.36203	14.646	25.2293
	a2	1	1.78961	3.42727	5.17031	7.36883	10.591
	a3	1	2.0412	4.28508	5.42877	7.16147	11.2463
	a4	1	1.65228	3.71343	5.48065	6.80336	10.1983
	a5	1	2.93875	5.598	7.81826	10.9287	14.8741
	a6	1	2.0412	3.14811	4.43334	5.97105	9.0814
	a7	1	1.67349	2.16027	3.84734	6.5081	9.49251
	a8	1	1.49394	1.90499	3.95574	5.73181	9.47406
	a9	1	2.93875	5.24722	8.30676	12.2138	16.4399
	a10	1	2.42332	4.05693	6.44701	10.472	17.3237
	a11	1	2.0412	3.14811	4.72944	7.16147	11.7472
	a12	1	2.93875	5.97105	10.255	15.9532	23.0082
	a13	1	2.93875	5.97105	10.1409	14.8408	death
	a14	1	2.46882	7.6283	12.8668	18.1391	death
	a15	1	2.93875	death
	a16	1	3.99674	6.27732	morphological studies
	a17	1	2.19784	3.16427	morphological studies
	a18	1	2.19784	2.65827	morphological studies
	a19	1	3.16427	7.25779	morphological studies
	a20	1	2.38052	6.11948	morphological studies
	a21	1	3.16427	6.42926	morphological studies
	a22	1	2.04077	3.16427	morphological studies
	M ± SD	1	2,43 ± 0,63	4,55 ± 1,70	6,87 ± 2,73	10,28 ± 4,22	14,06 ± 5,47
	N	22	22	21	14	14	12
Na-DCA	b1	0.999797	2.6588	3.71353	5.44092	6.70267	10.2083
	b2	1.00027	2.23605	3.61297	5.23309	7.5709	11.765
	b3	0.999797	3.16419	6.02703	10.9619	16.9232	27.5105
	b4	0.999797	2.19736	2.6588	4.08623	5.21896	6.91357
	b5	0.999364	2.24857	4.30495	5.55941	7.10051	10.0344
	b6	0.999797	2.6588	4.61445	5.44092	7.5154	10.2083
	b7	0.999881	2.24973	3.28086	6.62055	9.57819	13.0642
	b8	0.999797	2.6588	3.97878	5.80299	8.51714	12.6611
	b9	0.999364	2.77601	4.30495	7.40249	11.5878	18.1822
	b10	0.999797	2.6588	4.61445	8.35719	11.1337	19.2932
	b11	0.999881	1.8904	2.64031	4.40173	5.69955	7.71116
	b12	0.999881	1.8904	2.8289	4.12591	5.40138	8.16512
	b13	0.999797	2.6588	3.97878	5.80299	7.59691	10.3643
	b14	0.999364	1.46488	2.42154	4.73672	6.59746	9.44419
	b15	0.999364	1.36025	2.42154	6.90821	12.9892	death
	b16	0.999797	2.19736	2.6588	morphological studies
	b17	0.999364	2.24857	2.98955	morphological studies
	b18	0.999968	3.69522	7.55661	morphological studies
	b19	1	2.42327	3.53393	morphological studies
	b20	1	2.87979	4.30949	morphological studies
	b21	0.999364	2.99021	4.30495	morphological studies
	b22	0.999797	2.6588	4.61445	morphological studies
	M ± SD	1	2,45 ± 0,53	3,88 ± 1,23	6,06 ± 1,81	8,68 ± 3,25	12,54 ± 5,60
	N	22	22	22	15	15	14
T1023	c1	0.999968	1.65301	2.64569	3.62353	6.54956	10.4953
	c2	0.999881	1.8904	3.06214	4.20207	6.26325	9.18194
	c3	0.999364	2.42154	3.20309	4.05392	5.6107	8.16788
	c4	0.999597	2.24909	3.35976	4.9302	6.5043	9.1709
	c5	0.999968	2.04075	3.14859	4.20244	5.43908	7.89333
	c6	0.999797	1.30586	2.0404	3.10281	4.18493	6.80395
	c7	0.999968	2.46931	2.93868	4.20244	5.43908	7.55661
	c8	0.999797	2.6588	4.61445	7.11675	9.35967	13.1512
	c9	0.999797	2.0404	4.30682	7.47998	11.4338	18.6383
	c10	0.999797	1.65272	2.6588	2.60722	4.80413	7.62796
	c11	0.999881	1.8904	2.8289	3.93944	5.97264	8.48113
	c12	0.999881	1.56231	2.64031	3.93944	5.01407	6.44566
	c13	0.999968	2.46931	3.69522	5.85482	8.69261	13.4048
	c14	0.999364	1.77665	3.61736	5.3082	7.00299	10.378
	c15	1.00086	1.92758	2.4396	3.84853	5.7069	9.48964
	c16	0.999597	2.77666	2.97499	morphological studies
	c17	0.999881	2.24973	2.8289	morphological studies
	c18	0.999797	2.19736	3.71343	morphological studies
	c19	1	1.89498	3.99987	morphological studies
	c20	0.999797	1.77938	2.6588	morphological studies
	c21	0.999881	1.8904	2.8289	morphological studies
	c22	1	1.68282	2.84397	morphological studies
	M ± SD	1	2,02 ± 0,38	3,14 ± 0,63 a	4,56 ± 1,37 ab	6,53 ± 1,93 ab	9,79 ± 3,19 a
	N	22	22	22	15	15	15
T1084	d1	0.999968	1.30608	1.30608	2.18652	4.28558	7.16158
	d2	0.999797	1.65272	2.6588	3.39021	4.61445	7.25755
	d3	0.999797	0.999797	1.30586	2.0404	2.93818	3.44828
	d4	0.999968	1.30608	2.18652	3.14859	4.28558	5.59749
	d5	0.999797	1.77986	2.19736	2.35431	3.39021	4.61445
	d6	0.999597	1.65239	2.03999	2.46839	3.44759	4.58999
	d7	0.999797	1.30586	2.0404	3.16419	4.30682	6.02703
	d8	0.999968	1.65301	2.46931	3.69522	4.91967	6.31904
	d9	0.999968	1.30608	2.04075	2.93868	3.14859	4.28558
	d10	0.999881	1.56231	2.24973	3.28086	4.83759	7.58838
	d11	0.999968	1.65301	2.46931	2.93868	3.44887	5.22432
	d12	0.999364	1.77665	2.77601	4.30495	6.27806	8.74657
	d13	1.00027	1.77826	2.977	4.57266	5.99809	8.11154
	d14	0.999968	2.04075	2.46931	3.14859	3.69522	5.24764
	d15	0.999797	2.19736	3.71353	5.2972	7.25755	9.63226
	d16	0.999597	2.24909	3.59974	morphological studies
	d17	0.999797	2.04077	2.6588	morphological studies
	d18	0.999797	2.19736	3.16419	morphological studies
	d19	0.999797	2.19736	2.84871	morphological studies
	d20	0.999968	1.65301	2.46931	morphological studies
	d21	1	1.5232	2.37999	morphological studies
	d22	1	1.5629	2.42327	morphological studies
	M ± SD	1	1,70 ± 0,34 gd	2,47 ± 0,59 gde	3,26 ± 0,91 gde	4,46 ± 1,25 gde	6,16 ± 1,78 gde
	N	22	22	22	15	15	15
Notes:	Symbols - significant relative tumor volume differences:
	a - in control mice vs. T1023-treated mice;
	b - in Na-DCA-treated mice vs. T1023-treated mice;
	g - in control mice vs. T1084-treated mice;
	d - in Na-DCA-treated mice vs. T1084-treated mice;
	e - in T1023-treated mice vs. T1084-treated mice;
Table S.10 - Tumor growth inhibition in treated mice
Group	# of mice	Tumor growth inhibition, %
		8th day	10th day	13th day	15th day	17th day	21th day
Na-DCA	b1	0	0	19.8302	23.6642	32.8978	19.4074
	b2	0	9.1019	22.2257	27.2168	24.5607	11.5885
	b3	0	0	0	0	0	0
	b4	0	10.9563	44.9549	46.8123	47.1621	35.9476
	b5	0	8.50222	5.74199	21.627	29.0827	20.2801
	b6	0	0	0	23.6642	25.097	19.4074
	b7	0	8.44648	30.1368	3.49991	5.27252	5.06442
	b8	0	0	13.5117	17.4638	15.4687	7.08842
	b9	0	0	5.74199	0	0	0
	b10	0	0	0	0	0	0
	b11	0	25.6651	45.3953	41.4323	42.5439	31.9445
	b12	0	25.6651	40.9028	46.1346	45.4069	29.6665
	b13	0	0	13.5117	17.4638	24.3095	18.6225
	b14	0	46.0553	50.6067	35.6866	33.9142	23.2442
	b15	0	51.0692	50.6067	0	0	death
	b16	0	10.9563	44.9549	morphological studies
	b17	0	8.50222	37.0761	morphological studies
	b18	0	0	0	morphological studies
	b19	0	0.131056	24.1085	morphological studies
	b20	0	0	5.63398	morphological studies
	b21	0	0	5.74199	morphological studies
	b22	0	0	0	morphological studies
	M ± SD	0	9,3 ± 14,9	20,9 ± 18,9	20,3 ± 17,1	21,7 ± 17,3	15,9 ± 12,2
	N	22	22	22	15	15	14
T1023	c1	0	27.9469	41.1288	48.4661	34.0408	23.0608
	c2	0	19.3642	32.1156	38.7724	36.8752	32.0943
	c3	0	0.161409	29.0649	41.2547	43.3354	39.0693
	c4	0	6.39593	25.6741	26.5723	34.4889	32.1702
	c5	0	13.9284	30.2445	38.7663	45.0343	40.9577
	c6	0	40.4978	54.2292	57.1911	57.4501	48.4507
	c7	0	0	34.7875	38.7663	45.0343	43.2738
	c8	0	0	0	0	6.22136	4.79297
	c9	0	13.941	5.17671	0	0	0
	c10	0	27.9571	40.8451	65.4949	51.3202	42.783
	c11	0	19.3642	37.1635	43.1729	39.7522	36.9147
	c12	0	31.2258	41.2452	43.1729	49.2418	50.9151
	c13	0	0	18.4137	11.0798	12.8251	3.04832
	c14	0	23.4768	20.0988	20.2386	29.5519	23.8675
	c15	0	18.0198	45.5893	44.6961	42.383	29.9779
	c16	0	0	34.0017	morphological studies
	c17	0	6.37282	37.1635	morphological studies
	c18	0	8.26646	18.0195	morphological studies
	c19	0	19.1985	11.82	morphological studies
	c20	0	23.3781	40.8451	morphological studies
	c21	0	19.3642	37.1635	morphological studies
	c22	0	26.8689	36.8374	morphological studies
	M ± SD	0	15,7 ± 11,8	30,5 ± 13,4	34,5 ± 19,3 a	35,2 ± 16,6 a	30,1 ± 16,3
	N	22	22	22	15	15	15
T1084	d1	0	48.0097	75.8024	73.5566	61.1937	53.0404
	d2	0	33.1495	44.1537	53.698	57.8359	52.2791
	d3	0	61.1398	75.8077	75.9672	74.9508	82.4964
	d4	0	48.0097	55.2034	57.6842	61.1937	65.4476
	d5	0	27.6994	54.9498	70.7883	70.3355	73.2457
	d6	0	33.1636	58.6315	68.9062	69.7496	73.4397
	d7	0	48.0193	58.622	57.4268	60.9768	62.0403
	d8	0	33.1373	48.5871	48.6659	54.7195	59.7239
	d9	0	48.0097	58.6138	61.1473	72.8025	75.8544
	d10	0	37.0253	53.7244	55.502	55.5575	49.6548
	d11	0	33.1373	48.5871	61.1473	69.7366	68.4078
	d12	0	27.8371	41.4114	38.6064	40.8502	40.4674
	d13	0	27.768	36.7091	34.1896	43.7086	45.5048
	d14	0	16.5152	48.5871	57.6842	67.2213	68.2228
	d15	0	9.80176	19.4768	22.2362	30.8494	33.4416
	d16	0	7.58382	22.1391	morphological studies
	d17	0	16.5145	44.1537	morphological studies
	d18	0	9.80176	32.3293	morphological studies
	d19	0	9.80176	39.7104	morphological studies
	d20	0	33.1373	48.5871	morphological studies
	d21	0	38.7023	50.6768	morphological studies
	d22	0	37.0001	49.6643	morphological studies
	M ± SD	0	31,1 ± 14,7 bg	48,5 ± 13,8 bg	55,8 ± 15,0 bg	59,4 ± 12,7 bg	60,2 ± 14,1 bg
	N	22	22	22	15	15	15
Notes:	Symbols - significant tumor growth inhibition differences:
	a - in Na-DCA-treated mice vs. T1023-treated mice;
	b - in Na-DCA-treated mice vs. T1084-treated mice;
	g - in T1023-treated mice vs. T1084-treated mice;
Table S.11 - General morphometric indicators of B-16 melanoma nodes
Group	# of mice	Volume content of necrosis area, %	Volume contenet of dystrofic cells area, %	Volume content of viable parenchyma, %
Control	a16 (1)	4.22	9.47	86.31
	a16 (2)	5.05	10.02	84.94
	a17	3.18	8.77	88.05
	a18	11.25	4.55	84.2
	a19	13.07	4.73	82.2
	a20 (1)	7.21	4.67	88.12
	a20 (2)	7.03	5.23	87.74
	a21	5.53	10	84.47
	a22	1.39	4.36	94.25
	M ± SD	6,44 ± 3,74	6,87 ± 2,60	86,70 ± 3,48
	N	9	9	9		`
Na-DCA	b16	5.81	6.49	87.7
	b17	6.31	4.73	88.96
	b18	5.45	14.32	80.23
	b19	14.37	6.62	79
	b20	4.98	9.75	85.27
	b21 (1)	9.64	9.1	81.27
	b21 (2)	9.92	9.09	80.99
	b22	4.83	14.05	81.12
	M ± SD	7,66 ± 3,37	9,27 ± 3,46	83,07 ± 3,72
	N	8	8	8		`
T1023	c16	8.9	8.36	82.74
	c17	7.84	10.23	81.93
	c18	11.15	6.77	82.08
	c19	3.25	12.64	84.12
	c20	5.18	12.96	81.87
	c21	6.21	14.07	79.71		`
	c22	6.21	11.45	82.34
	M ± SD	6,96 ± 2,59	10,92 ± 2,63 a	82,11 ± 1,31 a
	N	7	7	7		`
T1084	d16	13.86	20.59	65.55
	d17	9.85	28.35	61.79
	d18 (1)	7.61	12.63	79.76
	d18 (2)	5.31	15.03	79.66
	d19	2.97	17.96	79.06
	d20 (1)	10.74	17.67	71.59
	d20 (2)	8.4	17.71	73.89
	d21	21.79	36.62	41.59
	d22	5.91	24.16	69.93
	M ± SD	9,61 ± 5,58	21,19 ± 7,46 bgd	69,20 ± 12,13 bgd
	N	9	9	9		`
Notes:	Symbols - significant indicator differences:
	a - in control mice vs. T1023-treated mice;
	b - in control mice vs. T1084-treated mice;
	g - in Na-DCA-treated mice vs. T1084-treated mice;
	d - in T1023-treated mice vs. T1084-treated mice;
Table S.12 - Indicators of angioachitecture of B-16 melanoma tumor nodes
Group	# of mice	Peritumoral areas of tumor nodes			"Hot spots" of angiogenesis in the parenchyma
		Volume content of CD31-positive structures, %	Number of vessels per 1 mm2	Average cross-sectional area, mm2	Volume content of CD31-positive structures, %	Number of vessels per 1 mm2	Average cross-sectional area, mm2
Control	a16	9.6	309.8	241.9	8.96	73	54.5
	a17	11.93	272.4	127.3	9.67	112.3	93.8
	a18	9.77	326.4	158.8	4.04	103.4	115.2
	a19	9.19	310.9	213.4	3.55	68.8	123.3
	a20	2.47	338.8	186.4	3.15	117.3	96.4
	a21	8.76	271.4	179	4.18	110	65.1
	a22	5.68	263.9	245.6	3.95	115.7	131.3
	M ± SD	8,21 ± 3,16	299,5 ± 29,8	193,2 ± 43,5	5,36 ± 2,74	100,0 ± 20,5	97,1 ± 29,0
	N	7	7	7	7	7	7
Na-DCA	b16	6.91	301.9	96.5	3.52	73	106.3
	b17	8.64	236.4	241.9	6.6	112.3	83.8
	b18	6.8	290.6	229.3	4.21	103.4	77
	b19	7.19	233.2	90.4	4.94	68.8	50.9
	b20	5.27	313.3	206.8	3.52	117.3	121.4
	b21	2.77	345.8	171.2	6.75	110	110.7
	b22	10.92	276.9	253.9	2.26	115.7	73.1
	M ± SD	6,93 ± 2,58	285,4 ± 40,2	184,3 ± 67,6	4,54 ± 1,67	89,0 ± 24,8	109,1 ± 38,2
	N	7	7	7	7	7	7
T1023	c16	7.12	235.5	179.8	3.08	77.3	128.9
	c17	6.37	214.1	276.7	3.72	45.1	147.7
	c18	5.2	176.4	215.2	6.28	90.8	75.8
	c19	5.38	255.9	106.6	3.4	134.7	178.6
	c20	2.58	222.1	181.2	8.25	182	51.1
	c21	2.4	266.7	192.3	3.17	145.3	87.3
	c22	5.81	187.2	218.1	2.18	65.4	62.2
	M ± SD	4,98 ± 1,82 ab	222,6 ± 33,4 ab	195,7 ± 51,4	4,30 ± 2,16	105,2 ± 49,7	104,5 ± 47,8
	N	7	7	7	7	7	7
T1084	d16	5.54	208.2	253.8	2.54	84.1	120.5
	d17	3.39	188.1	177.5	5.38	127.5	130.9
	d18	4.94	273.6	206.5	2.97	181.4	89.4
	d19	2.15	138.8	156.3	5.97	85.5	71.2
	d20	1.79	241.5	217.8	2.06	86.7	63.3
	d21	5.87	92.4	99.8	3.89	53.3	97.1
	d22	6.45	171.2	192.4	4.6	135.8	104.2
	M ± SD	4,30 ± 1,86 gd	187,7 ± 61,1 gd	186,3 ± 49,0	3,92 ± 1,47	107,7 ± 43,1	96,7 ± 24,5
	N	7	7	7	7	7	7
Notes:	Symbols - significant indicator differences:
	a - in control mice vs. T1023-treated mice;
	b - in Na-DCA-treated mice vs. T1023-treated mice;
	g - in control mice vs. T1084-treated mice;
	d - in Na-DCA-treated mice vs. T1084-treated mice;
Table S.13 - Indicators of proliferation in the parenhyma of B-16 melanoma
Group	# of mice	Proportion of proliferating cells, %	Mitotic index, %
Control	a16	84	0.94
	a17	74.2	0.85
	a18	83.7	0.91
	a19	76.8	0.86
	a20	86.1	1.09
	a21	83.5	0.88
	a22	84.8	1.05
	M ± SD	81,9 ± 4,5	0,94 ± 0,09
	N	7	7
Na-DCA	b16	78.1	0.69
	b17	72.7	0.56
	b18	70.1	0.56
	b19	69.1	0.45
	b20	65.8	0.43
	b21	78.9	0.7
	b22	80.6	0.72
	M ± SD	73,6 ± 5,6 a	0,59 ± 0,12 a
	N	7	7
T1023	c16	76.7	0.57
	c17	80.6	0.64
	c18	66.8	0.43
	c19	70.3	0.51
	c20	68.9	0.5
	c21	79.8	0.59
	c22	76.4	0.52
	M ± SD	74,2 ± 5,5 b	0,54 ± 0,07 b
	N	7	7
T1084	d16	65.3	0.41
	d17	58.4	0.38
	d18	78.7	0.54
	d19	60.6	0.39
	d20	73.1	0.45
	d21	58.3	0.37
	d22	77.6	0.52
	M ± SD	67,4 ± 8,9 g	0,44 ± 0,07 g
	N	7	7
Notes:	Symbols - significant indicator differences:
	a - in control mice vs. Na-DCA-treated mice;
	b - in control mice vs. T1023-treated mice;
	g - in control mice vs. T1084-treated mice;
Table S.14 - Indicators of apoptotic death in the parenhyma of B-16 melanoma
Group	# of mice	Number of apoptosis per 1 mm2	Apoptotic index, %
Control	a16	11.2	0.23
	a17	9.2	0.21
	a18	15.1	0.34
	a19	13.6	0.26
	a20	8.1	0.17
	a21	11.4	0.25
	a22	14.6	0.31
	M ± SD	11,9 ± 2,7	0,25 ± 0,06
	N	7	7
Na-DCA	b16	31.4	0.73
	b17	24.7	0.48
	b18	8.4	0.16
	b19	29.8	0.69
	b20	10.7	0.18
	b21	28.9	0.61
	b22	6.7	0.11
	M ± SD	20,1 ± 11,0	0,42 ± 0,27
	N	7	7
T1023	c16	21.3	0.64
	c17	44.1	1.11
	c18	18	0.35
	c19	14.1	0.28
	c20	37.6	0.72
	c21	19.5	0.36
	c22	34.1	0.69
	M ± SD	27,0 ± 11,6 a	0,59 ± 0,29 a
	N	7	7
T1084	d16	53.6	1.12
	d17	21.8	0.45
	d18	20.6	0.44
	d19	17.3	0.4
	d20	50.7	0.97
	d21	14.9	0.18
	d22	49.2	0.83
	M ± SD	32,6 ± 17,7 b	0,63 ± 0,35 b
	N	7	7
Notes:	Symbols - significant indicator differences:
	a - in control mice vs. T1023-treated mice;
	b - in control mice vs. T1084-treated mice;
